# Supplementary material for: Effector‐mediated discovery of a novel resistance gene against Bremia lactucae in a nonhost lettuce species
Source: New Phytol. 2017 Aug 21;216(3):915–26. doi: 10.1111/nph.14741 (PMC5656935; doi:10.1111/nph.14741)
Supplement: Supplementary file 2 — Table S1 Germplasm set and candidate effector screening results Table S2 List of primers used in this study Table S3 Chromosome numbering and orientation Table S4 Effector responsiveness, relative infection severity (RIS) and genetic marker data per segregating population [file NPH-216-915-s002.xlsx]

## Sheet: Supporting information
New Phytologist Supporting Information Tables S1-S4
Article title: Effector-mediated discovery of a novel resistance gene against Bremia lactucae in a nonhost lettuce species
Authors: Anne K.J. Giesbers, Alexandra J.E. Pelgrom, Richard G.F. Visser, Rients E. Niks, Guido Van den Ackerveken and Marieke J.W. Jeuken
Article acceptance date: 26 June 2017

## Sheet: Table S1
Table S1 Overview of responses to effector BLR31 and BLN08 per Lactuca accession/line.
(a) Details of the Lactuca germplasm set. Passport data can be downloaded at http://cgn.websites.wur.nl/Website/downloads/DownloadCnr06.htm.
(b) Average response (effector reaction score minus YFP reaction score) to PsojNIP, BLR31 and BLN08; colours represent response levels, colour intensities represent the number of plants tested (in independent experiments)
(a)						(b)
Gene pool	Accession/line	Lactuca species	Resistance gene 1	IBEB differential set 2	Comment	PsojNIP	BLR31	BLN08					Response to effector
1	LEDNICKY	sativa	Dm1	A/B		2.75	0	0					≤ 0.5		≥1.0
1	UCDM 2	sativa	Dm2	A/B		2.5	0	0			# plants (2 replicates/plant)	≥ 3
1	AMPLUS	sativa	Dm2+Dm4+R40			2.9	0.05	0.3				2
1	DANDIE	sativa	Dm3	A/B/C		2.95	0	0				1
1	R4T57D	sativa	Dm4	A/B/C		3	0	0
1	VALMAINE	sativa	Dm5	A/B		2.75	0	0
1	SABINE	sativa	Dm6	A/B		3	0	0
1	UCDM 10	sativa	Dm10	A/B		3	0	0
1	CAPITAN	sativa	Dm11	A/B		2.9	0	0
1	HILDE	sativa	R12	A/B		2.75	0	0
1	PENNLAKE	sativa	Dm13	A/B		3	0	1
1	UCDM 14	sativa	Dm14	A/B		2.7	0.2	0
1	NUN Dm15	sativa	Dm15	B		2.25	0	0
1	CG DM16	sativa	Dm16	B/C		2.25	0	0
1	NUN DM17	sativa	Dm17	B			0	0
1	COLORADO	sativa	Dm18	A/B/C		2.15	0.4**	0
1	RYZ2164	sativa	Dm25	B/C		3	0	0
1	UC2205	sativa	R30+Dm8+Dm13			1.9	0	0
1	UC2206	sativa	R31+Dm8+Dm13			2.5	0	0
1	UC2202	sativa	R33+Dm8+Dm13			2	0	0
1	UC2203	sativa	R34+Dm8+Dm13			1.35	0	0
1	LJ85289	sativa	R35			3	0	1
1	UC2204	sativa	R35+Dm8+Dm13			3	0	0
1	NINJA	sativa	Dm36*+additional R-genes			2.15	0	0
1	DISCOVERY	sativa	Dm37*	A/B		3	0	0
1	ARGELES	sativa	Dm38	A/B/C		2.9	0	0
1	PI491226	sativa	R41			2	0.25	2
1	BALESTA	sativa	R?	B/C		3	0	0.5
1	BEDFORD	sativa	R?	B/C		2.15	0.9	0.3
1	BELLISSIMO	sativa	R?	B		2.9	0	0.15
1	DESIGN	sativa	R?	C		2.85	0	0
1	RYZ910457	sativa	R?	B/C		2.65	0.4	0.05
1	COBHAM GREEN	sativa		A		2.9	0.05	0
1	ICEBERG	sativa	qDMR2.1+5.1			1	0	0
1	KIGALIE	sativa				3	0.15	0
1	NORDEN	sativa				3	0.3	0
1	OLOF	sativa			recurrent parent, set of BILs	1.775	0.0**	0.4**
1	SALADIN	sativa				1.75	0	0
1	LSE 57/15	serriola	Dm7	A/B		2.8	0.25	0
1	PIVT 1309	serriola	Dm15	A		3	0	0
1	LSE/18	serriola	Dm16	A		2.8	0	0
1	LS 102	serriola	Dm17	A		2.85	0	0.35
1	CGN14255	serriola	Dm24+Dm25			2.25	0	0
1	CGN14270	serriola	R24+R27			3		0
1	W66336A	serriola	R30			3	0	0
1	W66331A	serriola	R31			2.3	0	0
1	LJ85314	serriola	R33			2.9	0.15	0.25
1	PI491108	serriola	R42			2.6	0	0.333333
1	CGN14263	serriola	Dm43+Dm44			2.13333	0.0666667	0
1	CGN05091	serriola				3		0
1	CGN05096	serriola				3		0
1	CGN05913	serriola				3	0	0.3
1	CGN05916	serriola				2.83333	0	0
1	CGN09290	serriola				3		0
1	CGN10887	serriola				2.4	0.266667	0
1	CGN10939	serriola				3		0
1	CGN11334	serriola				3		0
1	CGN11335	serriola				2.5		0
1	CGN14257	serriola				3		0
1	CGN14258	serriola				2.5		0
1	CGN14271	serriola				3	0.1	0.25
1	CGN14278	serriola				2.6	0	0.1
1	CGN14296	serriola				3		0
1	CGN15685	serriola				3		0
1	CGN17387	serriola				3		0
1	CGN20706	serriola				3		0
1	CGN22747	serriola				3		0
1	UC96US23	serriola			parent for RIL population3	2.5	0	0
1	CGN09357	aculeata				2.8	0	0
1	CGN15692	aculeata				2.9	0	0.9
1	CGN04664	altaica				3	1	0.5
1	CGN15711	altaica				3	0	0.15
2	LJ85314	saligna	R33			2.9	0.15	0.25
2	CGN05315	saligna	Dm37			2.26667	0	1.86667
2	PI491208	saligna	R47			2.33333	0	1.5
2	CGN15705	saligna	Dm51			2.75	0.085	2.2**
2	CGN05147	saligna	R?			2.4	0	1.73333
2	CGN05282	saligna	R?			2.35	0.1**	0.7
2	CGN05318	saligna	R?			2.23333	0.5**	2.2**
2	CGN09311	saligna	R?			2.33333	0.266667	1
2	275-5	saligna				2.5	0.7	2.5
2	CGN04662	saligna				2.9	0	0.9
2	CGN05157	saligna				2.56667	0.233333	0.166667
2	CGN05265	saligna				2.5	0.2**	1.33333
2	CGN05267	saligna				2.6	0	1.93333
2	CGN05271	saligna	qDMR1.1+2.3+3.1+4.3+7.2+8.1+9.3		introgression parent, set of BILs	2.34	0.1575	1.7**
2	CGN05301	saligna				2.4	0.0**	0.566667
2	CGN05304	saligna				2.35	2.0**	2.1**
2	CGN05306	saligna				2.5	0.266667	1.16667
2	CGN05308	saligna				2.65	0.933333	1.15
2	CGN05309	saligna				2.26667	0.3**	0.766667
2	CGN05310	saligna				1.7	1.0**	0.6***
2	CGN05311	saligna				1.5	0.1**	0.333333
2	CGN05313	saligna				2.33333	0.1	0.833333
2	CGN05314	saligna				2.5	0	1.16667
2	CGN05317	saligna				2.16667	0.166667	0.833333
2	CGN05320	saligna				2.4	0.0666667	0.733333
2	CGN05321	saligna				1.46667	0.0333333	0.766667
2	CGN05322	saligna				2.23333	0.45	1
2	CGN05323	saligna				2.03333	0.433333	0.2
2	CGN05324	saligna				1.5	0	0.766667
2	CGN05325	saligna				2.1	0.266667	0.433333
2	CGN05327	saligna				2.26667	0	2.1
2	CGN05329	saligna				2.5	0.0**	1.5**
2	CGN05330	saligna				2.16667	0.3**	0.166667
2	CGN05796	saligna				2.26667	0.3**	1.43333
2	CGN05882	saligna				2.66667	0	1
2	CGN05895	saligna				1.76667	0.1**	1
2	CGN05947	saligna				2.5	1.6**	1.3**
2	CGN09313	saligna				2.56667	0	0.9
2	CGN09314	saligna				2	0.333333	0.766667
2	CGN10888	saligna				2.4	0.2**	0.55
2	CGN11341	saligna				2.43333	0	1.5**
2	CGN13326	saligna				2.5	0.4**	1.5
2	CGN13327	saligna				1	0.0**	1
2	CGN13300	saligna				2.15	0.1	0.3
2	CGN15726	saligna				3	0.366667	1
2	CGN17444	saligna				3	0	0
2	CGN20697	saligna				3	0.333333	0.5
2	HRI11140	saligna				2.5	0	0
2	PI491000	saligna				3	0	1.75
2	PI491207	saligna				2.4	0.566667	2.4
2	PI503623	saligna				2.73333	0.0666667	1.16667
2	PI509523	saligna				1.75	0	0
2	PI509524	saligna				2.66667	0	2
2	UC94ISR1	saligna				2	0.15	0
2	UC94US104	saligna				2.5	0	1
2	CGN04683	virosa				2.5	0	1.5
2	CGN05148	virosa				1.5	0	1
2	CGN05332	virosa				0.5	0	0.25
2	CGN05333	virosa				2	0	0.55
2	CGN05816	virosa				2.9	0	0.15
2	CGN05941	virosa				2.5	0	0.25
2	CGN05978	virosa				1.73333	0	0.0**
2	CGN09364	virosa				1.625	0.0**	1.7**
2	CGN09365	virosa					0
2	CGN13302	virosa				2	0	0.5
2	CGN13339	virosa				3	0	0.5
2	CGN13356	virosa				1.25	0	0.25
2	CGN13357	virosa				1	0	0.8**
2	CGN17435	virosa				1.8		1.6**
2	CGN17436	virosa				0.95	0	0.7**
2	CGN18634	virosa					0
2	CGN18635	virosa				1.8	0	0.8
2	CGN19040	virosa				1.73333	0	1.1**
2	CGN22690	virosa					0	0.0*
2	CGN23887	virosa				0.966667	0	0.6**
2	CGN14315	georgica				1.5	0	1.1**
2	CGN16201	georgica					0	0.5
2	LAC327	georgica						0
1 Parra L, Maisonneuve B, Lebeda A, Schut J, Christopoulou M, Jeuken M, McHale L, Truco MJ, Crute I, Michelmore R. 2016. Rationalization of genes for resistance to Bremia lactucae in lettuce. Euphytica 210: 309–326.
2 International Bremia Evaluation Board (IBEB) differential sets (http://www.worldseed.org/ibeb).
3 Truco MJ, Ashrafi H, Kozik A, Van Leeuwen H, Bowers J, Reyes Chin Wo S, Stoffel K, Xu H, Hill T, Van Deynze A, et al. 2013. An ultra high-density, transcript-based, genetic map of lettuce. G3: Genes, Genomes, Genetics 3: 617–631.
* R gene derived from L. saligna.
** response verified in at least one independent experiment after the germplasm screening, values indicate the average response of the combined data (germplasm screening + response verification).
*** L. saligna CGN05310 did not show a response to BLN08 in the germplasm screening (effector response of 0.0 in three independent experiments), but it did show a response in two additional experiments (response of 0.8 and 2.0 (depicted in Fig. 2)), resulting in an average response of 0.6.

## Sheet: Table S2
Table S2 Primer sequences used in this study.
(a) Lettuce primers used for genetic mapping.
(b) B. lactucae primers used for cloning and qPCRs.
(a)							(b)
Chromosome	Marker name	cM	Mb*	Forward	Reverse		Candidate effector	Primer type	Forward	Reverse
1	NL0267	23	44.8	GGCAGTGGGTGTAAATGAC	TGACTGGATCAGCAGATTG		BLN08	qPCR	CAAGCCGGATCAAGACCT	CCCGCTCAATGACTTCAA
1	NL0460	32.4	57.1	CGATTTTCATACACTCTGCC	TTGATTGCCTCTGTGTTTG		BLN08	cloning	CACCATGGCGCTTAATAAGAATGCAAGC	TCAAAGGTTTACATTCGATGC
1	NL0311	48	93.5	GTCTTGGAGCAACACCTTC	AATGCCACTTAAGCTTTCAC		BLR31	qPCR	GATAGATGCACACGGCGTT	ATGTTTCCTTGGTCTGCGG
1	NL1257	51.4	94.1	CCACCAAGTTCTTGAGGAG	GACTCATCTGTGCAACTCG		BLR31	cloning	CACCATGCAAAACACGGAACAAAATCTTAAG	TTATTTTGGAGCTTTGTGATGAATTAT
1	QGD6C09	73.3	133.5	CTCTTCTCCGGCTTTTCCTT	ATCCATGGCAAAATCTGCTC		L. sativa actin	qPCR	CTATCCAGGCTGTGCTTTCC	ACCCTTCGTAGATCGGGACT
1	NL0587	82	167.8	GGAAGGGGTGGTTCTAAAG	TGGAGAATTTCAAAATCGG		B. lactucae actin	qPCR	GCGAGAAATTGTGCGTGATA	ACTCGGCTGCAGTCTTCATT
2	SCV121,2	1.7	unknown	ACCCCCCACTACCATATCAATCTC	ACCCCCCACTTGTCCTGCAACTTT
2	CLSM16923	6.1	11.7	AATCCGAATCATTTCCCACA	TCATCCCGTTTTGTTTCACA
2	LK210	6.6	12.6	ATTCCATCCACCGATGTTGT	AAATTGGCAAGCATCTCAGC
2	NL1283	17.549	22.7	ATCGGGTTTTGTGATTTTG	AATTTCGACGAACCAACAC
2	NL0736	33.5	86.7	GAGAAATGTCCGAAACTGC	CTCAAGTCCTTTGCCTGAC
4	NL1337	87.89	189.9	CTTCGTGGAAGGTTTTCAG	ATCTTGTGCCATGGTAAGC
4	LE1233	102.038	262.3	CAGGATTCTTCAGGAGCAGC	CCCAATCTCGTCCACTGTTT
4	CLS_S1_1938	112.8	273.5	GTTTCCATCGCCTGAGTTTC	ACCCAATTGAGGGTTTTCGT
4	CLS_S3_2729	119.8	284.1	GGACGGGAATCAACAGTAGC	GAGCTGTGGCTGAAGTTCGT
4	CLS_S3_655	126.3	303.7	CGAGAGAGATCGTGGGAGTC	GGTGCCTCCGGTAACAGTAA
4	CLS_S3_6943	134.8	324.3	CGTGGTACAACGAAGGAGTG	CACGACATCATCTACGCACA
4	LE1162	136.5	326.4	TAAAGAGGATCTCATGGGCG	GAATGCAACATATGCAACCG
8	LE1126	20.3	33	CTTTGCTCCAATTCCTCTCG	AATGCCATAGTGAAGCTGGG
8	LE0178	28.9	unknown	TTGCTGACATAAGAGAAGTTTCAA	GTATCATCCACATCGTCTAGA
8	QGH8M10	32.6	67.6	CAGAATCTTGTGGGCCATCT	CTCGTTTCCTTGCATTCCAT
8	NL1117	36.6	109.4	ACTGTCTCCACCGAAGATG	TTGGTTACAGGGATTTTGG
Most markers are based on lettuce EST sequences from the Compositae Genome Project Database (http://compgenomics.ucdavis.edu).
Marker names starting with "NL" are SSR markers developed by Syngenta Seeds B.V., The Netherlands.
1 Paran I, Michelmore RW. 1993. Development of reliable PCR-based markers linked to downy mildew resistance genes in lettuce. Theoretical and Applied Genetics 85: 985–993.
2 Chin DB, Arroyo-Garcia R, Ochoa OE, Kesseli RV, Lavelle DO, Michelmore RW. 2001. Recombination and spontaneous mutation at the major cluster of resistance genes in lettuce (Lactuca sativa). Genetics 157: 831–849.
* based on L. sativa cv. Salinas reference lettuce genome V8 (Reyes-Chin-Wo et al. (2017); https://lgr.genomecenter.ucdavis.edu/).

## Sheet: Table S3
Table S3 Correspondence and difference between the chromosome numbering and orientation of the original F2 genetic linkage map (used in our previous publications) and the reference physical map of L. sativa cv. Salinas (used here).
Map description + reference	Chromosome numbering
L. sativa cv. Salinas physical map V8 1	1	2	3	4	5	6	7	8	9
F2 L. saligna x L. sativa genetic linkage map 2	1R	2	8R	4	5R	3	7	6R	9
R reversed chromosome orientation
1 Reyes-Chin-Wo S, Wang Z, Yang X, Kozik A, Arikit S, Song C, Xia L, Froenicke L, Lavelle DO, Truco MJ et al. 2017. Genome assembly with in vitro proximity ligation data and whole-genome triplication in lettuce. Nature Communications 8: 14952.
2 Jeuken M, Peleman J, Lindhout P. 2001. An integrated interspecific AFLP map of lettuce (Lactuca) based on two L . sativa × L . saligna F2 populations. Theoretical and Applied Genetics 103: 638–647.

## Sheet: Table S4
Table S4 Response to BLR31 and/or BLN08, relative infection severity (RIS) (including disease test control lines) and genotype data per Lactuca saligna x Lactuca sativa mapping population. (a) BC1_CGN05947 (b) BC1_CGN05304 (c) F2_CGN05310 (d) BC1_CGN05318 (e) BILs_CGN05271.
A gradual colour scale is used to visualize differences in effector response and RIS values (from green: lowest value, to red: highest value).
Genotype codes: cc: homozygous L. sativa (blue), ww: homozygous L. saligna (red), wc: heterozygous (yellow), d: homozygous L. sativa or heterozygous, e: homozygous L. sativa or homozygous L. saligna, u: unknown.
Markers in red: highest association with effector responsiveness and/or resistance to B. lactucae; a BLR31 responsiveness and C2 R gene, b C4 R gene, c BLN08 responsiveness, d C1 R gene.
a) BC1_CGN05947
				plant	1	4	5	6	7	8	10	15	19	20	21	22	23	25	26	27	28	29	31	32	34	35	37	39	40	42	44	47	50	51	55	58	59	30	53	9	16	41	46	49	56	57	14	24	33
				response to BLR31 5 dpi	0	0	0	0	0	0	0	0	0	0	0	0	0	0	0	0	0	0	0	0	0	0	0	0	0	0	0	0	0	0	0	0	0	0.75	0.75	1	1	1	1	1	1	1	1.25	1.25	1.25
				response to BLN08 5 dpi	0	0	0	0	0	0	0	0	0	0	0	0	0	0	0	0	0	0	0	0	0	0	0	0	0	0	0	0	0	0	0	0	0	0	0	0	0	0	0	0	0	0	0	0	0
				response to PsojNIP 5 dpi	2.5	2	1.75	2.5	1.5	1	0.75	2.5	1	2	2.5	2.5	2.5	2	2.5	2	3	2	1.75	2.25	2.25	2	2.5	2.75	2.5	1.75	2.5	2.25	2	2	1.75	2	2	2.25	2	1	2	1.5	2	1.5	1	2	1.75	2.25	2.25
				RIS 10 dpi	0	96.7543	1.5456	87.4807	30.9119	6.18238	0.309119	0	88.0989	0.309119	112.828	3.40031	63.3694	121.484	4.9459	24.7295	17.0015	1.5456	0.309119	113.756	76.6615	117.465	1.23648	0.618238	72.643	1.23648	106.646	78.8253	10.2009	30.2937	1.85471	7.10974	0.618238	0	0	0	0	0	0	0	0	0	0	0	0
Chromosome	cM*	Mb**	marker
C2	1.7	unknown	SCV12a		cc	cc	cc	cc	cc	cc	cc	cc	cc	cc	cc	cc	cc	cc	cc	cc	cc	cc	cc	cc	cc	cc	cc	cc	cc	cc	cc	cc	cc	cc	cc	cc	cc	wc	wc	wc	wc	wc	wc	wc	wc	wc	wc	wc	wc
C2	6.1	11.7	CLSM16923a		cc	cc	cc	cc	cc	cc	cc	cc	cc	cc	cc	cc	cc	cc	cc	cc	cc	cc	cc	cc	cc	cc	cc	cc	cc	cc	cc	cc	cc	cc	cc	cc	cc	wc	wc	wc	wc	wc	wc	wc	wc	wc	wc	wc	wc
C2	6.6	12.6	LK210a		cc	cc	cc	cc	cc	cc	cc	cc	cc	cc	cc	cc	cc	cc	cc	cc	cc	cc	cc	cc	cc	cc	cc	cc	cc	cc	cc	cc	cc	cc	cc	cc	cc	wc	wc	wc	wc	wc	wc	wc	wc	wc	wc	wc	wc
C2	17.549	22.7	NL1283		cc	cc	cc	cc	cc	cc	cc	cc	cc	cc	cc	cc	cc	cc	cc	cc	cc	cc	cc	cc	cc	cc	cc	cc	cc	cc	cc	wc	cc	cc	cc	cc	cc	wc	cc	wc	cc	wc	wc	wc	wc	wc	cc	wc	wc
C2	33.5	86.7	NL0736		cc	cc	wc	cc	cc	wc	cc	cc	cc	cc	cc	cc	wc	cc	wc	cc	wc	cc	cc	wc	wc	cc	cc	cc	cc	cc	cc	wc	cc	cc	cc	cc	wc	cc	cc	wc	cc	wc	wc	wc	cc	cc	cc	wc	u
C4	87.89	189.9	NL1337		wc	wc	wc	wc	wc	cc	cc	cc	wc	wc	wc	wc	cc	cc	cc	cc	wc	cc	wc	wc	cc	cc	wc	wc	cc	wc	wc	wc	wc	wc	wc	wc	cc	cc	wc	cc	cc	wc	cc	wc	wc	cc	cc	wc	wc
C4	102.038	262.3	LE1233		wc	cc	wc	cc	cc	wc	cc	wc	cc	wc	wc	wc	cc	cc	cc	wc	wc	cc	wc	cc	u	cc	wc	wc	cc	wc	cc	cc	cc	wc	wc	wc	cc	cc	wc	cc	wc	wc	cc	cc	wc	wc	cc	wc	cc
C4	112.8	273.5	CLS_S1_1938		wc	cc	wc	cc	cc	wc	wc	wc	cc	wc	cc	wc	cc	cc	wc	wc	wc	wc	wc	cc	cc	cc	wc	wc	cc	wc	cc	cc	cc	wc	wc	wc	cc	cc	wc	cc	wc	wc	cc	cc	wc	wc	cc	wc	cc
C4	119.8	284.1	CLS_S3_2729		wc	cc	wc	cc	cc	wc	wc	wc	cc	wc	cc	wc	cc	cc	wc	wc	wc	wc	wc	cc	cc	cc	wc	wc	cc	wc	cc	cc	wc	wc	wc	wc	cc	cc	wc	cc	wc	wc	cc	cc	wc	wc	cc	wc	cc
C4	126.3	303.7	CLS_S3_655b		wc	cc	wc	cc	cc	wc	wc	wc	cc	wc	cc	wc	cc	cc	wc	wc	wc	wc	wc	cc	cc	cc	wc	wc	cc	wc	cc	cc	wc	wc	wc	wc	wc	cc	wc	wc	wc	cc	cc	cc	wc	wc	cc	d	cc
C4	134.8	324.3	CLS_S3_6943		wc	wc	cc	wc	cc	wc	wc	wc	cc	cc	cc	cc	wc	cc	wc	wc	wc	wc	wc	wc	cc	cc	wc	wc	cc	wc	cc	cc	wc	wc	wc	wc	wc	wc	wc	wc	wc	cc	cc	cc	wc	wc	cc	cc	cc
C4	136.5	326.4	LE1162		cc	wc	cc	wc	cc	wc	wc	wc	cc	cc	cc	u	wc	cc	wc	wc	wc	wc	wc	wc	cc	cc	wc	wc	cc	wc	cc	cc	wc	wc	u	wc	wc	wc	wc	wc	wc	cc	cc	cc	wc	wc	cc	cc	cc
b) BC1_CGN05304
				plant	39	55	59	86	109	111	13	14	15	18	19	20	22	25	26	28	30	32	36	40	44	45	46	47	49	51	52	53	54	60	61	63	65	67	68	70	71	72	73	74	75	76	78	80	81
				response to BLR31 7 dpi	0	0	0	0	0	0	0	0	0	0	0	0	0	0	0	0	0	0	0	0	0	0	0	0	0	0	0	0	0	0	0	0	0	0	0	0	0	0	0	0	0	0	0	0	0
				response to PsojNIP 7 dpi
Chromosome	cM*	Mb**	marker	RIS 11 dpi	56.19	35.0845	20.5573	25.4911	3.56327	30.973	105.802	23.2983	0	4.93376	4.65966	82.5034	28.2321	78.1179	27.4098	0	94.0155	80.8588	0	0	52.0786	49.3376	67.154	21.9278	16.1718	27.4098	20.0091	4.93376	21.9278	42.4852	33.714	31.5212	15.8977	100.868	1.64459	0	71.2654	9.04523	17.2682	47.9671	2.19278	1.37049	15.0754	82.2293	67.154
C2	1.7	unknown	SCV12a		cc	cc	cc	cc	cc	cc	cc	cc	wc	cc	cc	cc	cc	cc	cc	wc	cc	cc	wc	wc	cc	cc	cc	cc	cc	cc	cc	cc	cc	cc	cc	cc	cc	cc	cc	wc	cc	cc	cc	cc	cc	cc	cc	cc	cc
C2	6.6	12.6	LK210		cc	cc	cc	cc	cc	cc	cc	cc	wc	cc	cc	cc	cc	cc	cc	wc	cc	cc	cc	wc	cc	cc	cc	cc	cc	cc	cc	cc	cc	cc	cc	cc	u	cc	cc	wc	cc	cc	cc	cc	cc	cc	cc	cc	cc
C2	17.549	22.7	NL1283		cc	cc	cc	cc	cc	cc	cc	cc	wc	cc	cc	cc	cc	cc	cc	wc	cc	cc	cc	wc	cc	cc	cc	cc	cc	cc	cc	cc	cc	cc	cc	cc	wc	cc	cc	wc	cc	cc	cc	cc	cc	cc	wc	cc	cc
C2	33.5	86.7	NL0736		cc	cc	u	cc	cc	wc	cc	cc	wc	wc	cc	cc	cc	cc	cc	wc	cc	cc	cc	cc	cc	cc	cc	cc	cc	cc	cc	cc	cc	cc	wc	cc	wc	wc	cc	wc	cc	cc	cc	cc	cc	cc	wc	cc	cc
c) F2_CGN05310
				plant	5	7	9	10	12	13	15	18	19	24	25	28	29	31	32	35	36	38	39	40	41	44	45	46	47	51	52	53	61	66	68	69	70	71	77	16	20	23	27	43	56	65	73	1	2
				response to BLR31 7 dpi	0	0	0	0	0	0	0	0	0	0	0	0	0	0	0	0	0	0	0	0	0	0	0	0	0	0	0	0	0	0	0	0	0	0	0	0.5	0.5	0.5	0.5	0.5	0.5	0.5	0.5	1	1
				response to PsojNIP 7 dpi
Chromosome	cM*	Mb**	marker	RIS 13 dpi	0	6.20321	0	47.0588	0	16.2567	0	0	0	0	0	24.385	0.641711	17.1123	1.71123	55.615	0	15.4011	0	0	0	0	0	0	0.855615	0	2.13904	0	0	42.139	0.898396	18.1818	0	143.316	0	0	0	0	0	0	0	0	0	0	0
C2	1.7	unknown	SCV12		d	d	d	d	ww	d	d	d	d	d	d	d	d	d	d	d	d	d	d	d	d	d	d	d	d	d	d	ww	d	d	d	d	d	d	d	d	d	d	d	d	d	d	d	ww	ww
C2	6.1	11.7	CLSM16923a		wc	cc	cc	cc	ww	cc	cc	cc	wc	wc	cc	cc	cc	cc	cc	cc	wc	cc	wc	cc	cc	wc	cc	wc	cc	cc	cc	ww	u	wc	cc	cc	u	cc	u	cc	wc	ww	cc	wc	u	ww	wc	ww	ww
C2	6.6	12.6	LK210		wc	cc	cc	cc	ww	cc	cc	cc	wc	wc	cc	cc	cc	cc	cc	cc	wc	cc	wc	cc	cc	wc	cc	wc	cc	cc	cc	ww	cc	u	u	cc	cc	cc	u	cc	wc	ww	cc	wc	wc	u	u	ww	ww
C2	17.549	22.7	NL1283		wc	cc	cc	cc	ww	cc	cc	cc	wc	wc	cc	wc	cc	cc	cc	e	wc	e	wc	e	cc	wc	cc	wc	cc	cc	cc	ww	cc	wc	cc	cc	cc	cc	wc	u	wc	ww	cc	wc	wc	ww	wc	u	ww
C2	33.5	86.7	NL0736		wc	wc	ww	cc	ww	cc	cc	wc	wc	cc	ww	wc	cc	cc	wc	wc	wc	cc	wc	wc	cc	wc	wc	wc	wc	wc	cc	cc	cc	wc	cc	cc	wc	cc	cc	wc	wc	wc	cc	wc	cc	wc	wc	wc	ww
d) BC1_CGN05318
				plant	1	3	4	5	6	8	12	14	15	16	22	24	25	26	27	28	31	32	35	36	39	41	43	46	47	49	57	60	37	48	7	10	13	17	19	33	52	53	11	29	40	42	44	56	9
				response to BLN08 8 dpi	0	0	0	0	0	0	0	0	0	0	0	0	0	0	0	0	0	0	0	0	0	0	0	0	0	0	0	0	0.25	0.25	0.5	0.5	0.5	0.5	0.5	0.5	0.5	0.625	0.75	0.75	0.75	0.75	0.75	0.75	1
				response to PsojNIP 8 dpi	2	2.5	2	2	2	2	1.5	2	2.5	2.5	1	1	2	2	2	1.5	2	2	2	2	2	2	2	2	2	2	2	2.5	2	2	2.5	2	2	2	2	2	0.5	2	1	2.5	2.5	2.5	2.5	2	2.5
				RIS 14 dpi	7.33624	0	0	75.1092	24.4541	0	54.8472	23.7555	0	37.7293	8.73362	52.4017	0	0	12.5764	62.8821	0	108.297	3.84279	36.6812	10.8297	0	6.9869	20.262	0	0	0	75.1092	9.08297	38.4279	2.79476	27.9476	73.3624	0	7.33624	0	3.1441	9.78166	0	0.69869	29.6943	3.1441	0.69869	2.44541	2.44541
Chromosome	cM*	Mb**	marker
C1	23	44.8	NL0267		wc	wc	wc	cc	u	cc	wc	wc	wc	wc	wc	cc	wc	cc	wc	wc	wc	cc	wc	cc	wc	wc	wc	wc	wc	u	wc	wc	wc	cc	wc	wc	cc	wc	cc	wc	wc	cc	wc	wc	cc	wc	cc	wc	wc
C1	32.4	57.1	NL0460		u	wc	u	cc	cc	wc	wc	wc	wc	cc	u	u	wc	u	wc	u	wc	u	u	cc	u	u	wc	u	u	wc	wc	wc	wc	u	u	wc	cc	wc	cc	wc	u	u	wc	wc	cc	u	u	u	u
C1	48	93.5	NL0311_WUR		wc	wc	wc	cc	cc	wc	wc	wc	wc	cc	wc	cc	wc	u	cc	cc	wc	u	u	cc	wc	u	wc	cc	wc	wc	wc	wc	cc	wc	wc	u	cc	wc	cc	wc	wc	cc	wc	wc	cc	wc	u	wc	u
C1	51.4	94.1	NL1257c		wc	wc	wc	cc	cc	wc	wc	wc	wc	cc	wc	cc	wc	wc	cc	cc	wc	cc	wc	wc	wc	wc	wc	cc	wc	wc	wc	wc	cc	wc	wc	wc	cc	wc	cc	wc	wc	cc	wc	wc	cc	wc	cc	wc	wc
C1	73.3	133.5	QGD6C09		wc	wc	wc	cc	cc	wc	cc	cc	wc	cc	wc	cc	wc	wc	wc	cc	wc	cc	cc	wc	wc	cc	wc	wc	wc	wc	wc	cc	cc	wc	wc	wc	cc	wc	cc	cc	wc	cc	wc	wc	cc	wc	wc	wc	cc
C1	82	167.8	NL0587		u	wc	u	wc	cc	wc	wc	cc	wc	cc	u	u	wc	u	wc	cc	wc	u	u	wc	wc	u	wc	wc	u	u	u	u	cc	wc	u	u	u	wc	cc	cc	u	cc	wc	wc	cc	u	u	wc	u
C8	20.3	33	LE1126		cc	wc	cc	cc	cc	cc	wc	wc	cc	cc	cc	wc	cc	cc	cc	cc	cc	u	wc	cc	cc	cc	cc	wc	wc	cc	cc	cc	wc	wc	wc	cc	wc	wc	wc	wc	wc	cc	wc	wc	wc	wc	wc	u	wc
C8	28.9	unknown	LE0178d		cc	cc	cc	cc	cc	cc	cc	cc	cc	wc	cc	wc	cc	cc	cc	cc	cc	cc	cc	cc	cc	cc	cc	cc	cc	cc	cc	u	wc	wc	wc	wc	wc	wc	wc	wc	wc	wc	wc	wc	wc	wc	wc	wc	wc
C8	32.6	67.6	QGH8M10		cc	cc	cc	cc	cc	cc	cc	cc	cc	wc	u	wc	cc	u	cc	u	cc	u	cc	cc	cc	cc	cc	cc	u	cc	cc	u	cc	wc	wc	wc	wc	wc	wc	wc	wc	wc	u	wc	wc	u	wc	wc	u
C8	36.6	109.4	NL1117		cc	cc	cc	cc	cc	cc	cc	cc	cc	wc	wc	wc	cc	cc	cc	wc	cc	cc	cc	cc	cc	cc	wc	cc	cc	cc	cc	cc	cc	wc	wc	wc	wc	wc	cc	wc	wc	wc	wc	wc	wc	wc	wc	wc	cc
e) BILs_CGN05271
				plant	BIL1.1	BIL1.2	BIL2.1	BIL2.2	BIL2.3	BIL3.1	BIL3.2(+2.1)	BIL3.3	BIL3.4	BIL4.1	BIL4.2	BIL4.3	BIL4.4	BIL4.5	BIL4.6	BIL5.1	BIL5.2	BIL6.1	pBIL6.2	BIL6.3(+4.1)	BIL7.1(+1.3)	BIL7.2-3(+8.4s)	BIL7.3(+5.2s)	BIL8.1	BIL8.2	BIL8.3(+4.1s)	BIL8.4	BIL9.1s(+6.1)	BIL9.2	pBIL9.3	BIL9.3	Olof (susceptible)***	Cobham Green (susceptible)	combi-BIL468 (quantitative resistant)	Iceberg (quantitative resistant)	L. saligna CGN05271 (resistant)
				response to BLN08 8 dpi	0	0	0	0.15	0	0	0	0	0	0	0	0	0	0	0	0	0	0	0.6	0	0	0	0	0	0	0	0	0	0	0	0	0				2.5
				response to PsojNIP 8 dpi	3	3	1.5	3	2	3	2.5	2.5	2.5	2.5	3	2	2.5	3	3	2.5	3	3	3	3	3	3	2.5	2.5	2	2.5	3	3	1.8	3	3	1.8				2.5
				RIS 9 dpi																			102													100	101	17	10	0
* cM based on L. saligna x L. sativa genetic map 1 ** Mb based on L. sativa cv. Salinas physical map V8 2 *** data from a different experiment (at least 2 replicates) **** lower than expected RIS of susceptible control line
1 Jeuken M, Peleman J, Lindhout P. 2001. An integrated interspecific AFLP map of lettuce (Lactuca) based on two L . sativa × L . saligna F2 populations. Theoretical and Applied Genetics 103: 638–647.
2 Reyes-Chin-Wo S, Wang Z, Yang X, Kozik A, Arikit S, Song C, Xia L, Froenicke L, Lavelle DO, Truco MJ et al. 2017. Genome assembly with in vitro proximity ligation data and whole-genome triplication in lettuce. Nature Communications 8: 14952.
[truncated: 98 more columns]

## Sheet: References
References
Chin DB, Arroyo-Garcia R, Ochoa OE, Kesseli RV, Lavelle DO, Michelmore RW. 2001. Recombination and spontaneous mutation at the major cluster of resistance genes in lettuce (Lactuca sativa). Genetics 157: 831–849.
Jeuken M, Peleman J, Lindhout P. 2001. An integrated interspecific AFLP map of lettuce (Lactuca) based on two L . sativa × L . saligna F2 populations. Theoretical and Applied Genetics 103: 638–647.
Paran I, Michelmore RW. 1993. Development of reliable PCR-based markers linked to downy mildew resistance genes in lettuce. Theoretical and Applied Genetics 85: 985–993.
Parra L, Maisonneuve B, Lebeda A, Schut J, Christopoulou M, Jeuken M, McHale L, Truco MJ, Crute I, Michelmore R. 2016. Rationalization of genes for resistance to Bremia lactucae in lettuce. Euphytica 210: 309–326.
Reyes-Chin-Wo S, Wang Z, Yang X, Kozik A, Arikit S, Song C, Xia L, Froenicke L, Lavelle DO, Truco MJ et al. 2017. Genome assembly with in vitro proximity ligation data and whole-genome triplication in lettuce. Nature Communications 8: 14952.
Truco MJ, Ashrafi H, Kozik A, Van Leeuwen H, Bowers J, Reyes Chin Wo S, Stoffel K, Xu H, Hill T, Van Deynze A, et al. 2013. An ultra high-density, transcript-based, genetic map of lettuce. G3: Genes, Genomes, Genetics 3: 617–631.
